# Supplementary material for: The Effectiveness of Culturally Specific Male Domestic Violence Offender Intervention Programs on Behavior Changes and Mental Health: A Systematic Review
Source: Int J Environ Res Public Health. 2022 Nov 17;19(22):15180. doi: 10.3390/ijerph192215180 (PMC9690755; doi:10.3390/ijerph192215180)
Supplement: Supplementary file 1 [file ijerph-19-15180-s001.zip]

Archive with 1 entries (1 files):
- ijerph-1949629-supplementary.pdf
